# Supplementary material for: Key Residues Affecting Binding Affinity of Sirex noctilio Fabricius Odorant-Binding Protein (SnocOBP9) to Aggregation Pheromone
Source: Int J Mol Sci. 2022 Jul 30;23(15):8456. doi: 10.3390/ijms23158456 (PMC9369295; doi:10.3390/ijms23158456)
Supplement: Supplementary file 1 [file ijms-23-08456-s001.zip]

Archive with 1 entries (1 files):
- ijms-1839358-supplementary.pdf
